# Supplementary material for: Physical Activity and Systemic Lupus Erythematosus Among European Populations: A Two-Sample Mendelian Randomization Study
Source: Front Genet. 2022 Feb 8;12:784922. doi: 10.3389/fgene.2021.784922 (PMC8861300; doi:10.3389/fgene.2021.784922)
Supplement: Supplementary file 1 [file Table1.XLSX]

## Sheet: Sheet1
Trait	SNP	chr	pos	EA	OA	EAF	Beta	SE	P-value
MVPA	rs1972763	4	159868813	T	C	0.657628	-0.0128383	0.00232366	3.3e-08
MVPA	rs1921981	21	42422547	A	G	0.325647	-0.013037	0.00237139	3.8e-08
MVPA	rs7804463	7	133447651	C	T	0.470424	-0.0150095	0.00221333	1.2e-11
MVPA	rs877483	3	53846741	C	T	0.566815	-0.0122277	0.00222756	4e-08
MVPA	rs921915	7	50228581	C	T	0.587905	0.0138882	0.00224013	5.7e-10
MVPA	rs12912808	15	95292223	T	C	0.148607	-0.017546	0.00310889	1.7e-08
MVPA	rs1043595	7	128410012	A	G	0.282865	-0.014411	0.00245416	4.3e-09
MVPA	rs2988004	9	37044388	G	T	0.442245	0.0131708	0.00223979	4.1e-09
MVPA	rs1974771	2	54278543	A	G	0.099975	0.0213389	0.00367836	6.6e-09
MVPA	rs10145335	14	98547748	A	G	0.250611	0.0141221	0.00254139	2.7e-08
MVPA	rs2114286	3	41194283	G	A	0.534243	0.0122453	0.00221725	3.3e-08
MVPA	rs429358	19	45411941	C	T	0.154172	0.0219822	0.00305356	6.1e-13
MVPA	rs1186721	7	34974602	A	G	0.315844	0.01299	0.00237226	4.4e-08
MVPA	rs77742115	5	18330424	C	T	0.138319	0.018348	0.00319777	9.6e-09
MVPA	rs4886868	15	74353561	G	T	0.585862	0.0124954	0.00226611	3.5e-08
VPA	rs2764261	6	108927842	G	A	0.625689	-0.00912633	0.00136054	2e-11
VPA	rs13243553	7	133506955	A	G	0.392021	-0.00874851	0.00134959	9e-11
VPA	rs6667222	1	154253661	C	A	0.251857	-0.00873051	0.00151739	8.7e-09
VPA	rs328902	7	35020843	T	C	0.314508	0.00878858	0.0014168	5.5e-10
VPA	rs3781411	10	126715436	T	C	0.123618	-0.0125792	0.00199721	3e-10
SSOE	rs75930676	14	71826547	C	T	0.050872	0.0157735	0.00262843	2e-09
SSOE	rs166840	17	19799698	A	G	0.411977	-0.00764832	0.00115131	3.1e-11
SSOE	rs159544	5	60489247	G	A	0.394795	0.00697447	0.00115035	1.3e-09
SSOE	rs288070	2	210408477	A	G	0.098249	0.0105989	0.00188621	1.9e-08
SSOE	rs2994326	1	243651026	C	T	0.813408	0.00796105	0.00145523	4.5e-08
SSOE	rs896302	6	98806496	T	C	0.713208	-0.00701349	0.00124452	1.7e-08
SSOE	rs4411372	13	99130423	C	T	0.280227	0.00702379	0.00125228	2e-08
SSOE	rs1200154	1	169093101	A	G	0.592867	0.00628507	0.00114355	3.9e-08
SSOE	rs111901094	19	19642795	T	G	0.182455	-0.0087724	0.00147943	3e-09
Average Acceleration	rs148193266	11	104528681	C	A	0.042668	0.510362	0.0921544	3.1e-08
Average Acceleration	rs12522261	5	152054825	A	G	0.343473	-0.210522	0.0383038	3.9e-08
Average Acceleration	rs34517439	1	78450517	A	C	0.120938	-0.30792	0.0562443	4.4e-08
Average Acceleration	rs11012732	10	21859585	G	A	0.332193	-0.224986	0.0385641	5.4e-09
Average Acceleration	rs9293503	5	87948962	C	T	0.111505	-0.328953	0.0586852	2.1e-08
Sedentary Behavior	rs61776614	1	2166406	C	T	0.925	0.05	0.009	4.7e-08
Sedentary Behavior	rs1858242	3	68527135	A	G	0.259	0.031	0.005	3.1e-09
Sedentary Behavior	rs34858520	7	71723883	A	G	0.558	0.028	0.005	4.2e-09
Note: Raw data (MVPA, VPA, SSOE, Average Acceleration, SLE, smoking and alcohol drinking) were obtained from publicly available datasets [MRC IEU Open GWAS project (https://gwas.mrcieu.ac.uk/)]. The GWAS ID of them is ebi-a-GCST006097, ebi-a-GCST006098, ebi-a-GCST006100, ebi-a-GCST006099, ieu-b-25, ieu-b-25 and ieu-b-73, respectively. Raw data of sedentary behavior was obtained at https://www.ncb…
